# Supplementary material for: Surufatinib plus toripalimab combined with etoposide and cisplatin as first-line treatment in advanced small-cell lung cancer patients: a phase Ib/II trial
Source: Signal Transduct Target Ther. 2024 Sep 27;9:255. doi: 10.1038/s41392-024-01974-2 (PMC11427686; doi:10.1038/s41392-024-01974-2)
Supplement: Supplementary file 2 — Dataset 1 [file 41392_2024_1974_MOESM2_ESM.xlsx]

## Sheet: NGS data of 8 enrolled patient
NGS data of 8 enrolled patients
Patient number	Gender	Age	Sequencing system	Sample number	Sample type	Tumor cell content	Effective depth of coverage	TMB	MSI	Gene detected	SNV/del-cHGVS or CNV	ExIn_ID	Frequency
1004	Male	61	Gene+ Seq-2000	2201050725-1	Tissue	0.75	1750	7.68 Muts/Mb	MSS	KIF5B	c.1993G>T	EX17	0.862
										RB1	c.610G>T	EX7	0.859
										DNMT3A	c.2011A>G	EX17	0.819
										ERCC3	c.17G>T	EX1	0.792
										TP53	c.582_587deITATCCGinsA	EX6	0.646
										EPHA3	c.553G>T	EX3	0.548
										HRAS	c.34G>A	EX2	0.401
										RAD50	c.3292C>T	EX21	0.369
										ZNF804B	c.325G>A	EX3	0.206
1006	Female	74	MGISEQ-2000	2201141288-1	Plasma	NA	6717	4.3 Muts/Mb	MSS	FLNA	c.1229-2A>T	IVS8	0.0197
										TOP1	C.336-1G>T	IVS5	0.0124
										APOB	p.Y4245Ifs*5 c.12732delC	EX29E	0.0118
										NFKBIA	c.548-2A>G	IVS3	0.0031
										CIC	p.P518Rfs*5 c.1553delC	EX10	0.003
										PTPRO	p.F341Sfs*5 c.1022delT	EX5	0.003
										MED12	p.L1431I C4291C>A	EX31	0.0232
										ARID1A	p.Q2070Afs*29 c.6207dupG	EX20E	0.0198
										ARAF	p.L207I C619C>A	EX7	0.0195
										SMARCA4	P.G782A c.2345G>C	EX16	0.0173
										FGFR3	P.L457H c.1370T>A	EX10	0.0168
										RYR2	p.C36S C.106T>A	EX2	0.0152
1009	Female	21	Gene+ Seq-2000	2203043525-1	Tissue	0.4	1521	14.4 Muts/Mb	MSS	TP53	c.734G>T	EX7	0.725
										LRP1B	c.3069G>T	EX20	0.451
										TP73	c.297C>A	EX4	0.441
										FGFR1	c.779G>T	EX7	0.412
										RB1	c.2101delG	EX20	0.408
										FAM123B	c.3283C>A	EX2	0.406
										AKT2	c.168delC	EX3	0.405
										EGFR	c.119A>T	EX2	0.38
										ROS1	c.4619_4620insT	EX28	0.374
										HGF	c.458G>C	EX4	0.344
										MLL2	c.1113-1G>T	IVS8	0.328
										POLE	c.3796G>T	EX31	0.321
										CSF1R	c.427G>A	EX4	0.169
										STAG2	c.358T>A	EX6	0.133
										ERBB4	c.2418G>C	EX20	0.078
										ATRX	c.3037T>A	EX9	0.053
										MYCL1	CNV	all exon	4.2
1013	Female	65	Gene+ Seq-2000	2205237630-1	Tissue	0.6	287	6.72 Muts/Mb	MSS	RB1	c.1332+1G>T	IVS13	0.894
										TP53	c.536A>G	EX5	0.852
										WRN	c.2986G>T	EX25	0.607
										ZNF750	c.248C>T	EX2	0.496
										MAP3K1	c.1709G>T	EX10	0.481
										CDK6	c.755A>G	EX7	0.473
										HGF	c.352C>T	EX3	0.321
										AR	c.2005G>A	EX4	0.304
										PIK3CA	c.316G>A	EX2	0.216
										SOX2	CNV	all exon	4.4
										PIK3CA	CNV	all exon	3.8
1026	Male	71	Gene+ Seq-2000	2209214868-1	Tissue	0.2	841	7.68 Muts/Mb	MSS	KDM5C	c.2982-1G>A	IVS19	0.481
										TP53	c.560-1G>C	IVS5	0.354
										MET	c.891G>T	EX2	0.291
										RB1	c.380+2T>C	IVS3	0.264
										MLL	c.2956G>A	EX3	0.239
										LRP1B	c.8147G>T	EX50	0.226
										PRKAR1A	c.943G>A	EX50	0.222
										CSMD3	c.11047G>A	EX71	0.211
										TP73	c.1698_1704dupGGCCACC	EX14	0.094
										RNF43	c.463_464delCTinsAA	EX5	0.012
1033	Male	67	Gene+ Seq-2000	2302030483-1	Tissue	0.3	2676	7.68 Muts/Mb	MSS	TP53	c.854A>T	EX8	0.967
										RB1	c.1961-2A>G	IVS19	0.949
										CUL3	c.2297A>C	EX16	0.472
										ESR1	c.833G>A	EX5	0.465
										PIK3CG	c.611C>T	EX2	0.464
										LRP1B	c.8450G>T	EX53	0.461
										FANCE	c.1579C>G	EX10	0.443
										TOP2A	c.1992G>A	EX17	0.413
										CREBBP	c.1277_1280delACTG	EX5	0.189
1038	Male	67	Gene+ Seq-2000	2302211438-1	Tissue	0.35	805	10.56 Muts/Mb	MSS	EPHA3	c.439G>A	EX3	0.691
										TP53	c.734G>T	EX7	0.646
										MITF	c.1091G>T	EX9	0.641
										RB1	c.234G>A	EX2	0.601
										LATS1	c.2023C>T	EX5	0.418
										LRP1B	c.5290G>C	EX32	0.385
										MLL3	c.277G>A	EX3	0.374
										CYP3A4	c.599A>T	EX7	0.369
										SMARCE1	c.379A>G	EX7	0.354
										NOTCH1	c.1327G>A	EX8	0.244
										APC	c.4394_4395insGG	EX16	0.215
1039	Male	62	Gene+ Seq-2000	2302171243-1	Tissue	0.3	2473	6.72 Muts/Mb	MSS	RB1	c.138-1delG	IVS1	0.752
										PTEN	c.733C>T	EX7	0.628
										TP53	c.641A>G	EX6	0.621
										EPHA3	c.568_569delGT	EX3	0.597
										COL1A1	c.2744C>T	EX39	0.401
										LRP1B	c.1126G>C	EX8	0.4
										PTPRS	c.1283G>C	EX11	0.19
										KIT	c.2446G>C	EX17	0.178
										KEAP1	c.1462G>A	EX4	0.046
										AURKA	CNV	all exon	5.8
										PCK1	CNV	all exon	4.6
										TOP1	CNV	all exon	4.2
										RET	CNV	all exon	3.8
